# Supplementary material for: Differential proteomic analysis of virus-enriched fractions obtained from plasma pools of patients with dengue fever or severe dengue
Source: BMC Infect Dis. 2015 Nov 14;15:518. doi: 10.1186/s12879-015-1271-7 (PMC4647599; doi:10.1186/s12879-015-1271-7)
Supplement: Additional file 2: — Expression levels and relationship of the proteins identified by LC-MS/MS in the Acute Phase Response Signaling (2), the Complement system (3) and the Coagulation system (4). Diagrams have been obtained using the IPA software. Proteins are displayed by various shapes that represent the functional classes of proteins. Proteins in red correspond to proteins found over-represented in the SD pool. Proteins in green correspond to proteins found over-represented in the DF pool. Proteins in grey are only identified in the SD pool. The color intensity of each node is related to the level of expression. Uncolored node: no data available. (ZIP 815 kb) [file 12879_2015_1271_MOESM2_ESM.zip]

Archive with 3 entries (3 files):
- 2R2.tif
- 3R2.tif
- 4R2.tif
